# Supplementary material for: Excited States of Bromopyrimidines Probed by VUV Photoabsorption Spectroscopy and Theoretical Calculations
Source: Int J Mol Sci. 2021 Jun 16;22(12):6460. doi: 10.3390/ijms22126460 (PMC8235550; doi:10.3390/ijms22126460)
Supplement: Supplementary file 1 [file ijms-22-06460-s001.zip]

Archive with 1 entries (1 files):
- ijms-1248955-supplementary.pdf
